# Supplementary material for: A 4-hydroxybenzoate 3-hydroxylase mutant enables 4-amino-3-hydroxybenzoic acid production from glucose in Corynebacterium glutamicum
Source: Microb Cell Fact. 2023 Aug 29;22:168. doi: 10.1186/s12934-023-02179-y (PMC10466732; doi:10.1186/s12934-023-02179-y)
Supplement: Supplementary file 3 — Additional file 3: Nucleotide sequences of the pobA genes codon-optimized for Corynebacterium glutamicum. [file 12934_2023_2179_MOESM3_ESM.txt]

>BdPHBH_CgOpt
ATGCGTACTCAGGTGGGAATCGTGGGAGCCGGACCAGCCGGTCTGCTCCTCTCGCACATGCTGTATCTGTCCGGCATTGAGTCGATCATCATCGAGTCACGTTCGCAGGCGGAAATCGAGCAGACCATCCGCGCCGGGGTACTGGAACAGTCTACGGTTGACCTGATGACCGAGATTGGGGCTGGCGATCGCATGAAGCGGGAAGGCTTTGTCCATGGTGGCTTTGAGCTCCGCTTTGCAGGGCATGGGCACCGGATCGATCTGCAGAACCTTGCTAATGGCCGCACGATCACAGTCTATCCACAGCACGAAGTCCTCAAGGACCTGATTGCCTTGCGCTTGCGTACTGGTGGTCAAATCCACTTTGAGGCTAAAGCTACCTCCATTGACGGTCTGACCAGCGATCAGCCAGTTGTGCGCTTCATTACCAAGCAAGGTGAAACCCGTGAATTGTCCTGCGACTTTGTGGCTGGCTGTGACGGTGGCTATGGAGCCTCACGAGCTGCGATTCCGGAGGATCTGGTTCGCCGCGATTACTTCCGAGTGTACCCGTTCGGTTGGTTCGGCATCCTGGCAAAAGCCCCACCCTCATCCGAAGAGCTCATCTACGCACATCACGACCGCGGATTCGCGCTCATCAGCACACGCTCTCCGAATATCCAGCGCATGTACTTCCAGTGCGCACCTACCGATTCCGTTGACAACTGGAGCGATGATCGCATTTGGAACGAGTTGCAGACTCGGGTTGGTGGCGATGGCTTCGAGCTCAAGACTGGCCCTATCTTCCAGAAGGGTATCATTCCTCTTCGCTCCTTCGTTTGCGAACCCATGCAACACGGACGGCTTTTCCTTGCAGGCGATGCTGCACACTCTGTCCCTCCCACAGGTGCAAAAGGCCTCAACCTGGCAGCTGCAGACGTGTACGTCCTTGCCCGTGCACTTGCGAGCTACTACGCTAAGCGATCCACCACCCTGTTGGACGCGTATTCCTCTACCGCATTGCGTCGCGTGTGGCGTGCCCAACACTTCTCCTGGTGGATGACCTCTATGCTGCATTGGTTTCACGAAGGAACCGAATTCGACCTGAAGCGTCAACTGGCGGAGCTCGAATTGGTCACGTCCTCCAAAGCGGCTGCAACCACTCTGGCCGAAAACTACGTAGGCATGCCACTTGCTTAA
>CvPHBH_CgOpt
ATGCGCACTCAGGTGGCTATCGTAGGAGCAGGCCCAGCTGGCCTGTTCTTGGGCCATCTCCTCCGTCAAGCTGGTGTGGACGTCGTGATTCTGGAACGCAAAGACCGTGCTTATGTCGAAGGCCGAGTTCGGGCTGGTGTCCTGGAACGTATCACGGTGGAGCTGATGGAGCGTCTTGGTGTGGATGAGCGAATGCGCCGAGAGGGCTTGGTGCATGCTGGCGCTAATCTTGCGTCTGATGGCGAGATGTTCCGTATCGACATGGCAGAGCTCACGGGTGGTTCCACCGTCATGGTTTACGGCCAACAGGAGGTGATGAAGGACCTGTTTGATGCAGCAGAGCAGCGCGATCTGCGAATTGTCTTTGACGCCGATGCAGTGCGTCTGCACGATGTGGAAGGCGAACGTCCTCACATCACCTGGCGCAAAGACGGGGCAGAACACCGCCTGGACTGCGATTTCATTGCCGGCTGCGACGGCTACCACGGAGTTTCTCGTGCGACCATTCCCGATAAGGTTCTCAAGACCTTCGAACGGGTGTATCCCTTTGGGTGGTTGGGAATCCTGGCTGAAGCACCTCCGTGTGACCACGAGTTGATCTACTCGAACCATGATCGCGGTTTTGCCCTGGCGTCGATGCGCTCACCGACACGCTCCCGCTATTACGTGCAGTGCTCACTCGACGATCGCCTCGAGGATTGGTCCGATGAACGGTTCTGGGATGAAGTTTCGGTTCGCCTGGGACCGGAAGCAGCCGCTCGGATCGTTCGCGCACCTTCCTTCGAGAAGAGCATTGCCCCACTTCGCTCCTTCGTTTCCGAGCCTATGCGGTATGGCCGCCTTTTCCTCGCGGGTGATGCGGCTCATATCGTTCCACCCACTGGAGCGAAAGGGATGAACTTGGCCGTATCAGACGTCATCATGCTGTCCGAAGCCCTGGTCGAACACTACCACGAACGCTCTTCCGCTGGTATCGATGGTTACAGCGCACGTGCACTTGCCCGCGTCTGGAAGGCGGAGCGTTTCAGCTGGTGGTTTACCTCCCTTACTCACCGCTTCCCAGACCAGGACGGCTTCGACCGCAAGATGCAAGTCGCCGAATTGGCATACATCAAGGGTTCTCGCGCTGCCCAGGTCACCCTGGCGGAGAACTACGTAGGACTGCCACTCGTATAA
>RpPHBH_CgOpt
ATGCGCACTCAGGTGGCAATCATTGGTGCCGGTCCATCCGGTCTGCTTCTCGGACAGCTCCTTCACAAGTACGGGATCGACGCCGTCATCGTTGAGCGCAAAGATCCCGATTACGTGCTTTCCCGCATCCGTGCAGGCGTTCTGGAGCAGGGCATGGTTGACCTCCTGGACGAAGCTGGCGTAAGCGCTCGGTTGCATCAGGAAGCGCTTGTTCACGGTGGTTTCGAAATCGCGTTCGCAGGCCAACGGCATCCCATTGATCTGCGTGGTGCAACCGGAGGCAAGTCTGTCACCGTCTATGGTCAGACCGAGGTAACCCGAGATCTCATGGAGGCTCGATCTGCAGCTGGCCTTACGACGATCTATGACGCTGCGGATGTTTCGCTGCATGACTTTGAAGGCGCACACCCTAAGGTGCGTTACGTCAAAGACGGCACCACTCGCGAGATCGTGTGCGATTTCATTGCGGGATGTGACGGGTTCCACGGAATTTCGCGCCAATCTGTGCCAGCGTCTGCCGTTCAGTCCTTCGAACGCGTGTATCCGTTCGGCTGGTTGGGACTTCTGTCCGATACCCCTCCCGTCAGCCCAGAACTGATCTACGTCAACCACGACCGAGGCTTTGCTCTCTGCTCGATGCGCTCCATGCACCGTTCACGGTACTACGTCCAATGCCCTTTGACCGACGATGTCGCTGATTGGTCTGATGATCGCTTCTGGGACGAACTGAAGTCCCGCCTCGACCCGGAAACAGCGGGGAAACTCGTGACAGGCCCGTCAATCGAGAAGTCAATCGCACCACTGCGTTCCTTTGTCGCTGAACCAATGCGCTTTGGTCGCCTTTTCCTGGCCGGTGATGCCGCTCACATTGTTCCGCCTACCGGAGCAAAGGGCTTGAATCTGGCGGCTTCAGACGTGTACTACCTGAGCCGTGCAATGCGGGAGTACTATGCCGAGAAGTCCGAAGCCGGTATCGACGCTTACTCGGCATCCGCCTTGCGCCGTGTTTGGAAGGCGGAACGTTTCTCCTGGTGGATGACTTCTCAGCTGCACCGCTTTCCAGATTCCGACGCATTCAGCCAACGCATCCAGACTGCTGAGCTCGATTATCTGGTGAACTCCAAAGCAGCCATTACCTCCTTGGCCGAGAACTACGTAGGCCTGCCATACTAA
>SmPHBH_CgOpt
ATGCGCACCCAAGTGGTCATCATCGGCTCAGGACCGTCTGGCCTTCTTCTGGGACAGCTTCTGACCGAGGCAGGGATCGCAAACGTCATCCTCGATCGCGCTACCAAGGCCCACATTCTCGGGCGAGTTCGCGCTGGAGTGTTGGAACAGGGCACCGTTCGCCTTATGGAAGAGGCTGGTTGTGGTGCGCGAATGCACGCAGAAGGACTGCCACACGACGGCTTTTCGCTGGCATTCGACGGTCGGGATCACCGCATTGACCTGTTCGGCCTGACTGGTGGCCGTCGCGTAATGATCTATGGTCAGACGGAGCTGACACGGGACCTGATGGATCATCGCGAGCGGGTTGGTGCACTCTCCATCTACGAAGCGGCTAACGTCATGCCCCGCGATTTCGATGGACGGACACCTCACGTTGCGTATGAGAAGGACGGTATTGCGCAACGCATTGACTGCGACTTCATCGCCGGCTGTGACGGCTTCCATGGCGTGTCCCGTCGTTCCCTGCCAGAGAAAGCCATCCGGAATTTCGAGAAGATCTACCCATTTGGATGGCTCGGCATCCTGGCAGATGTCCCACCGGTCGATCATGAACTCGTGTACGCTAATCACCCACGCGGGTTTGCATTGTGCTCTATGCGTTCCCATACCCGTTCTCGCTACTACATCCAGTGCCCTTTGGAGGAAAAGATCGAAGATTGGGATGATCAGCGCTTCTGGGATGAACTCCGCCGTCGTCTGCCTGCGCACCATGCGGAGCGCGTGGTAACCGGTCCGAGCTTCGAGAAGTCCATTGCACCCTTGCGTTCGTTCGTTGCCGAACCAATGCGCTTCAACCGCCTGTTCTTGGCGGGCGATGCTGCCCACATTGTCCCACCTACCGGTGCTAAAGGCCTTAACCTCGCTGCTTCCGACGTCCACTACCTGTTTGAGGGGTTGCTCGAACACTACCAGGATCGAAGCAACGCAGGCATCGACGCCTATTCCGCTCGCGCACTGGCTCGTGTGTGGAAAGCCGTTCGCTTCAGCTGGTGGATGACGACTATGCTTCACCGTTTTCCCGAAACCTCCGACTTTGACCAGCGCATTCAAGAGGCCGAACTGGACTATCTCACCCACTCACGAGCTGCCGCAACTGCACTTGCGGAAAACTACGTGGGTCTGCCGTTCTAA
>CmPHBH_CgOpt
ATGCGCACTCAGGTTGGTATCATTGGAGCTGGTCCAGCAGGCTTGCTCCTTTCCCATCTCCTGCACCTCAAGGGTATCGATTCTGTCGTCATCGAATCTCGGACACGCGAAGAGATCGAGTCCACGATTCGGGCGGGTGTACTGGAACAGGGCACCATGGACCTCTTGCAGGATGTTGGCCTTGGGAATCGCATGGTCGCCGAGGGCGCACTTCACCAAGGCTTCGAATTGACCTTTGAGGGCGAACGGCATCGTATCGATCTCACCGACCTGACGGGCCATGCGATCACCGTATACGCACAGCACGAAGTGATCAAGGATCTTGTGGCAGCACGAGTGGCAGCTGGTGGGAAACTGGTTTTCGGCGTTTCGAACACTTCTCTCCACGATGTGGAATCCACCAAACCGTCGATTCGCTACGAGAAGGACGACGACACGTGCGAAATTCACTGCGACTTCGTCATCGGGTGTGATGGCTCACAAGGACCATCACGCTCTGCAATTCCCGAAGCAGTCCGCAAAGACCATCAGCGCTTGTACCCCTTTGGCTGGTTTGGCATTCTGGTCGAAGCTCCGCCTTCATCCGACGAGCTGATCTACGCACGACATGACCGCGGATTTGCCCTGATCTCGACTCGTAGCCCTACCGTCCAACGTATGTACTTCCAGTGCGATCCACGGGATAGCGTTGAGAACTGGTCCGACGATCGCATCTGGTCCGAGCTCCACGCACGATTGGATCAAGCCGATGGTTGGCGTGTAACTGAGGGCCGCATTTTCCAGAAGAACATCGTTGGTATGCGCTCCTTCGTGAGCAATGTGATGCAGCACGGTCGCCTGTTTCTGGCTGGGGATTCTGCCCACATCGTTCCGCCTACTGGCGCGAAAGGAATGAACCTCGCCGTGAACGATGTCAAGATCCTGGCTGAAGGTCTGGACTCCTTCTACAAGAACGGTACCGAGGACAAGCTGAATGCGTATACCGCCACCGCCCTGCAGCGTATCTGGCGTGCGGAGCACTTCTCCTGGTGGATGACCTCCATGTTGCACCGCTTCGCTGATGCGACCCCATTCGACCAGCAACTTCAGGTGTCCGAACTGCGCTATGTCACCTCGTCCCGTGCTGGCGCTACAGCTCTTGCCGAGAACTATGTGGGAATGGTTGGACTGAGCCACTAA
>RfPHBH_CgOpt
ATGCGTACCCAAGTGGCCATCATTGGAGCGGGTCCAGCTGGGCTGCTGCTCAGCCACCTCCTGGATGAACAGGGAATCGACTCAATCCTGATCGAATCTCGCACTCAGGAATACGTTCTGTCACGCATCCGTGCCGGTGTCCTGGAGCACTCCACGGTGCAACTTCTGGATGAGCATGGGTTGGGTGAGCGCCTGCATCGCGAAGGTGATGAACATCGCGGCATCTACTTGCAGTGGCCCGAAGAACGACACCACATCGACTTCCGGGACCTGGTCGATCGTTCCGTCTGGGTGTATGGTCAGACCGAGGTGACAAAGGATCTGGTCGTCGCACGCGAGAAAGCGGGTCAACAGATCTACTACGATGTGTCCGACACCGCGCTTCACGACGTAGAATCCGACGCACCCTACGTTACCTTCACTGACGCATCGGGCAATGCGGTTCGCATTGATGCAACCGTTGTTGCGGGCTGTGATGGCTCTTTCGGTCCATCACGGGCTGCAATGCCTGACTCGGTTCGTAACACCTGGGAGCGTGTGTACCCATATTCCTGGTTGGGCGTGCTTGCAGATGTGGCTCCTTCTACCGACGAGCTGATCTATGCCTGGCATCAGGACGGTTTTGCAATGCACTCCATGCGATCCTCGACCGTTTCTCGCCTGTACCTCCAGGTTCCTAACGGGACTGACATTGACACCTGGTCCGACGACCGCATCTGGGATGCTCTGGCCCTCCGTCTTGGACACGGACAAGATGGCTGGACCCTGAATCCCGGCCCGATTACCGAGAAGTCGGTGTTGCCAATGCGCTCTTACGTCCAGACTCCAATGCGCCATGGCAACCTTTATCTGGCTGGTGATGCAGCTCACATCGTCCCGCCTACTGGCGCTAAGGGTCTGAACCTGGCTGTAGCAGATGTCGCACTCCTCGCACCAGCCTTGGCGCAAAAGCTCAAAGGCAACGACTCCCGTGCCGCGGATAGCTACAGCGATGATGCCTTGCGACGGGTATGGCGCTGCACCCACTTCAGCTGGTGGATGACGACGATGCTTCACACAGGAGATGACCCGTTTGATGCCCAGCTCCAGCTTTCCCAGCTCAAGTGGGTCGCATCCTCCGAAGCCGGAGCTATGGGCTTGGCTGAGAACTACGCTGGCCTTCCGATTGGCTTCTAA
